# Supplementary material for: POLR3A‐related disorders: From spastic ataxia to generalised dystonia and long‐term efficacy of deep brain stimulation
Source: Ann Clin Transl Neurol. 2024 May 3;11(6):1636–42. doi: 10.1002/acn3.52064 (PMC11187961; doi:10.1002/acn3.52064)
Supplement: Supplementary file 2 — Supplementary table 1. [file ACN3-11-1636-s002.xlsx]

## Sheet: Sheet1
Supplementary table 1. Comparison of Clinical features and neuroimaging between Individuals with and without c.1909+22 POLR3A variant
PATIENTS	Plus 22 varint (n= 76)	Non plus 22 variant (n= 132)	P values#	Total (n=208)
Sex
Female	32 (46%)	63 (52%)	0.5462	95	*missing n=18
Male	37 (54%)	58 (48%)		95
Age at onset median years (Range)	17 (0-51)	2.5 (0-45)	2.28e-08	13 (0-51)	*missing n=18
Disease duration median years (Range)	27.5 (5-62)	4 (1-44)	2.2e-16	12.5 (1-62)	*missing n=28
Mode of inheritance
Sporadic	36 (48%)	110 (83%)	1.98e-07	146	*missing n=1
Autosomal Recessive	39 (52%)	22 (17%)		61
CLINICAL FEATURES
NEUROLOGICAL:
Limb ataxia
Present	66 (87%)	90 (81%)	0.4007	156	*missing n=21
Absent	10 (13%)	21 (19%)		31
Cerebellar eye movements
Present	29 (70%)	29 (74%)	0.913	58	*missing n=128
Absent	12 (29%)	10 (26%)		22
Head and neck titubation
Present	20 (65%)	5 (21%)	0.003141	25	*missing n=153
Absent	11 (35%)	19 (79%)		30
Upper limb action tremor
Present	26 (46%)	16 (31%)	0.1875	42	*missing n=100
Absent	31 (54%)	35 (69%)		66
Dystonia
Present	19 (44%)	37 (39%)	0.6599	56	*missing n=69
Absent	24 (55%)	59 (61%)		83
Parkinsonism
Present	0 (0%)	10 (29%)	0.113	10	*missing n=162
Absent	11 (100%)	25 (71%)		36
Myoclonus
Present	0 (0%)	0 (0%)	0.01963	0	*missing n=172
Absent	11 (100%)	25 (100%)		36
Chorea
Present	0 (0%)	10 (34%)	0.06577	10	*missing n=168
Absent	11 (100%)	19 (66%)		30
Spasticity/ pyramidal weakness
Present	70 (97%)	55 (90%)	0.1803	125	*missing n=75
Absent	2 (3%)	6 (10%)		8
Peripheral neuropathy
Present	44 (63%)	6 (32%)	0.02954	50	*missing n=119
Absent	26 (37%)	13 (68%)		39
Epilepsy
Present	0 (0%)	18 (24%)	0.1526	18	*missing n=122
Absent	11 (100%)	57 (76%)		68
Dysarthria
Present	43 (59%)	80 (88%)	4.462e-05	123	*missing n=44
Absent	30 (41%)	11 (12%)		41
Dysphagia
Present	3 (11%)	75 (89%)	3.11e-14	78	*missing n=96
Absent	25 (89%)	9 (11%)		34
Urinary urgency
Present	20 (54%)	4 (27%)	0.1368	24	*missing n=156
Absent	17 (46%)	11 (73%)		28
Optic atrophy
Present	0 (0%)	9 (13%)	1	9	*missing n=139
Absent	1 (100%)	59 (87%)		60
NON-NEUROLOGICAL:
Dental abnormalities
Present	37 (56%)	79 (72%)	0.05984	116	*missing n=31
Absent	29 (44%)	32 (29%)		61
Hypogonadotrophic hypogonadism
Present	3 (13%)	15 (18%)	0.7816	18	*missing n=103
Absent	20 (87%)	67 (82%)		87
Cataracts
Present	0 (0%)	3 (5%)	1	3	*missing n=145
Absent	1 (100%)	59 (95%)		60
Myopia
Present	16 (36%)	51 (62%)	0.009797	67	*missing n=82
Absent	28 (64%)	31 (38%)		59
Craniofacial abnormalities
Present	2 (11%)	32 (71%)	3.13e-05	34	*missing n=144
Absent	17 (89%)	13 (29%)		30
Motor developmental delay
Present	8 (24%)	75 (67%)	1.86e-05	83	*missing n=62
Absent	26 (76%)	37 (33%)		63
Cognitive developmental delay
Present	6 (9%)	72 (58%)	1.783e-10	78	*missing n=18
Absent	60 (91%)	52 (42%)		112
INVESTIGATIONS
Nerve conduction study polyneuropathy
Present	9 (23%)	1 (11%)	0.7382	10	*missing n=160
Absent	30 (77%)	8 (89%)		38
Abnormal sensory/ brainstem/ vestibular evoked potentials
Present	45 (92%)	3 (75%)	0.8273	48	*missing n=155
Absent	4 (8%)	1 (25%)		5
MRI superior cerebellar peduncle T2/ FLAIR hyperintensity
Present	45 (90%)	14 (16%)	2.729e-16	59	*missing n=72
Absent	5 (10%)	72 (84%)		77
MRI cervical cord atrophy
Present	36 (72%)	1 (5%)	5.187e-07	37	*missing n=136
Absent	14 (28%)	21 (95%)		35
MRI thin corpus callosum
Present	9 (24%)	67 (71%)	3.693e-06	76	*missing n=76
Absent	28 (76%)	28 (29%)		56
MRI cerebellar atrophy
Present	18 (38%)!	67 (70%)	0.0004082	85	*missing n=64	! Round up exceeds 100%
Absent	30 (63%)	29 (30%)		59
MRI hypomyelination
Present	14 (30%)	90 (80%)	9.952e-09	104	*missing n=49
Absent	32 (70%)	23 (20%)		55
MRI striatal abnormalities
Present	0 (0%)	25 (19%)	0.0001316	25
Absent	76 (100%)	107 (81%)		183
*Due to missing data, the total number of individuals in each subgroups used for analyses differed for each clinical and neuroimaging features.
#Bonferroni correction: p<0.001
